# Supplementary material for: Molecular Evolution of the Fusion (F) Genes in Human Metapneumovirus Genotype B
Source: Microorganisms. 2026 Feb 6;14(2):396. doi: 10.3390/microorganisms14020396 (PMC12942750; doi:10.3390/microorganisms14020396)
Supplement: Supplementary file 1 [file microorganisms-14-00396-s001.zip]

Archive with 2 entries (2 files):
- Spplemetary_table_20260126_v2.xlsx
- Supplementary_figure_20251222.pdf
