# Supplementary material for: Molecular Evolution of the Fusion (F) Genes in Human Metapneumovirus Genotype B
Source: Microorganisms. 2026 Feb 6;14(2):396. doi: 10.3390/microorganisms14020396 (PMC12942750; doi:10.3390/microorganisms14020396)
Supplement: Supplementary file 1 [file microorganisms-14-00396-s001.zip › Spplemetary_table_20260126_v2.xlsx]

## Sheet: Table_S1
Table S1. HMPV-B strains randomly excluded due to dataset downsizing
Accession	Cluster	Country	Year
OL794424.1	B1	Netherlands	2009
OL794446.1	B2	Netherlands	2006
LC337714.1	B1	Japan	2016
LC337747.1	B2	Japan	2016
KJ627397.1	B2	Peru	2010
KF530165.1	B1	Australia	2004
KF530182.1	B1	Australia	2003
KF530185.1	B1	USA	2010
PQ634933.1	B2	USA	2020

## Sheet: Table_S2
Table S2. List of HMPV-B strains and associated metadata used in this study
Accession	Cluster	Country	Year
EU857572.1	B1	USA	1987
EU857573.1	B1	USA	1988
EU857569.1	B1	USA	1989
KC403974.1	B1	USA	1991
EU857567.1	B1	USA	1994
EU857570.1	B1	USA	1997
JN184401.1	B1	USA	1998
OL794406.1	B1	Netherlands	1999
KF530179.1	B1	Australia	2003
OL794356.1	B1	Netherlands	2003
JQ413402.1	B1	USA	2003
KC562230.1	B1	Australia	2004
KF530160.1	B1	Australia	2004
KF530163.1	B1	Australia	2004
KF530171.1	B1	Australia	2004
KF530181.1	B1	Australia	2004
KC588903.1	B1	Italy	2004
AB846658.1	B1	Japan	2004
JF325880.1	B1	UK	2004
KC562235.1	B1	USA	2004
KC562242.1	B1	USA	2004
AB618739.1	B1	Japan	2005
OL794357.1	B1	Netherlands	2005
OL794433.1	B1	Netherlands	2005
KC562219.1	B1	USA	2005
MN488656.1	B1	Netherlands	2006
OL794358.1	B1	Netherlands	2006
KJ627383.1	B1	Peru	2008
KJ627431.1	B1	Peru	2009
KJ627435.1	B1	Peru	2009
MT107171.1	B1	China	2011
MT107172.1	B1	China	2011
MT107173.1	B1	China	2011
MT107175.1	B1	China	2011
MZ504959.1	B1	China	2011
OR338753.1	B1	China	2011
KC731522.1	B1	India	2011
MK177078.1	B1	Nepal	2011
MK177079.1	B1	Nepal	2011
OL794414.1	B1	Netherlands	2011
OL794437.1	B1	Netherlands	2011
KF516922.1	B1	SKorea	2011
MT253748.1	B1	China	2012
MZ504960.1	B1	China	2012
KU375616.1	B1	Croatia	2012
MK588636.1	B1	Kenya	2012
MK177083.1	B1	Nepal	2012
OP904052.1	B1	Australia	2013
OP904055.1	B1	Australia	2013
OP904056.1	B1	Australia	2013
OP904061.1	B1	Australia	2013
OP904063.1	B1	Australia	2013
MT253750.1	B1	China	2013
MT253751.1	B1	China	2013
MZ504963.1	B1	China	2013
KU375619.1	B1	Croatia	2013
KU375620.1	B1	Croatia	2013
LC337702.1	B1	Japan	2013
LC337703.1	B1	Japan	2013
MK177080.1	B1	Nepal	2013
MK177082.1	B1	Nepal	2013
MK177085.1	B1	Nepal	2013
MK177088.1	B1	Nepal	2013
MH685676.1	B1	Uganda	2013
MZ221200.1	B1	China	2014
MZ221201.1	B1	China	2014
KU375621.1	B1	Croatia	2014
LC337704.1	B1	Japan	2014
LC337705.1	B1	Japan	2014
MK177084.1	B1	Nepal	2014
OL794372.1	B1	Netherlands	2014
OL794440.1	B1	Netherlands	2014
OL794463.1	B1	Netherlands	2014
MH828686.1	B1	VietNam	2014
MH828687.1	B1	VietNam	2014
MT253757.1	B1	China	2015
MT253761.1	B1	China	2015
LC337706.1	B1	Japan	2015
MK989730.1	B1	Kenya	2015
MG773272.1	B1	Argentina	2016
OP904043.1	B1	Australia	2016
OP904070.1	B1	Australia	2016
OP904074.1	B1	Australia	2016
OP904124.1	B1	Australia	2016
MT253762.1	B1	China	2016
MT253763.1	B1	China	2016
MT253764.1	B1	China	2016
LC337707.1	B1	Japan	2016
LC337708.1	B1	Japan	2016
LC337709.1	B1	Japan	2016
LC337710.1	B1	Japan	2016
LC337711.1	B1	Japan	2016
LC337712.1	B1	Japan	2016
LC337713.1	B1	Japan	2016
OL794482.1	B1	Netherlands	2016
OP904035.1	B1	Australia	2017
OP904038.1	B1	Australia	2017
OP904040.1	B1	Australia	2017
OP904041.1	B1	Australia	2017
OP904046.1	B1	Australia	2017
OP904077.1	B1	Australia	2017
OP904080.1	B1	Australia	2017
OP904081.1	B1	Australia	2017
OP904085.1	B1	Australia	2017
OP904086.1	B1	Australia	2017
OP904089.1	B1	Australia	2017
OP904097.1	B1	Australia	2017
OP904098.1	B1	Australia	2017
OP904104.1	B1	Australia	2017
MT253768.1	B1	China	2017
MT253770.1	B1	China	2017
MT253771.1	B1	China	2017
MT253773.1	B1	China	2017
MT253774.1	B1	China	2017
MT253777.1	B1	China	2017
MT253778.1	B1	China	2017
MT253779.1	B1	China	2017
ON168639.1	B1	China	2017
LC337717.1	B1	Japan	2017
LC337718.1	B1	Japan	2017
LC337719.1	B1	Japan	2017
LC337720.1	B1	Japan	2017
LC671554.1	B1	Japan	2017
MN488666.1	B1	Netherlands	2017
OL794383.1	B1	Netherlands	2017
ON729326.1	B1	USA	2017
ON729327.1	B1	USA	2017
OP904112.1	B1	Australia	2018
OP904115.1	B1	Australia	2018
OP904116.1	B1	Australia	2018
OP904120.1	B1	Australia	2018
OP904122.1	B1	Australia	2018
OP904123.1	B1	Australia	2018
OP904127.1	B1	Australia	2018
OP904129.1	B1	Australia	2018
OP904131.1	B1	Australia	2018
OP904132.1	B1	Australia	2018
MT253781.1	B1	China	2018
MT253782.1	B1	China	2018
MT253784.1	B1	China	2018
MT253788.1	B1	China	2018
MT253789.1	B1	China	2018
MZ221202.1	B1	China	2018
MN306019.1	B1	USA	2018
MW052039.1	B1	USA	2018
PP947652.1	B1	USA	2018
OP904013.1	B1	Australia	2019
OP904019.1	B1	Australia	2019
OP904021.1	B1	Australia	2019
OP904082.1	B1	Australia	2019
OP904142.1	B1	Australia	2019
OP904149.1	B1	Australia	2019
OP904150.1	B1	Australia	2019
MT253794.1	B1	China	2019
MT118711.1	B1	USA	2019
PP947573.1	B1	USA	2019
PP947583.1	B1	USA	2019
PP947584.1	B1	USA	2019
PP947591.1	B1	USA	2019
PP947594.1	B1	USA	2019
PP947609.1	B1	USA	2019
PP947624.1	B1	USA	2019
PP947653.1	B1	USA	2019
PP947656.1	B1	USA	2019
PP947662.1	B1	USA	2019
PP947695.1	B1	USA	2019
PQ634881.1	B1	USA	2019
PQ634890.1	B1	USA	2019
PQ634944.1	B1	USA	2019
MW221995.1	B1	Australia	2020
OK644703.1	B1	China	2020
OR883670.1	B1	China	2020
PP947555.1	B1	USA	2020
PP947568.1	B1	USA	2020
PP947569.1	B1	USA	2020
PP947572.1	B1	USA	2020
PP947585.1	B1	USA	2020
PP947586.1	B1	USA	2020
PP947589.1	B1	USA	2020
PP947605.1	B1	USA	2020
PP947634.1	B1	USA	2020
PP947667.1	B1	USA	2020
PP947679.1	B1	USA	2020
PP947684.1	B1	USA	2020
PP947688.1	B1	USA	2020
PP947694.1	B1	USA	2020
PP947701.1	B1	USA	2020
PQ634918.1	B1	USA	2020
PQ634927.1	B1	USA	2020
PQ634946.1	B1	USA	2020
PQ634893.1	B1	USA	2021
PQ634912.1	B1	USA	2021
PQ634914.1	B1	USA	2021
PQ634917.1	B1	USA	2021
PQ634924.1	B1	USA	2021
PQ634951.1	B1	USA	2021
PV052204.1	B1	USA	2021
OY757727.1	B1	Australia	2022
PQ634879.1	B1	USA	2022
PQ634894.1	B1	USA	2022
PQ634904.1	B1	USA	2022
PQ634908.1	B1	USA	2022
PQ634913.1	B1	USA	2022
PQ634915.1	B1	USA	2022
PQ634920.1	B1	USA	2022
PQ634923.1	B1	USA	2022
PQ634929.1	B1	USA	2022
PQ634930.1	B1	USA	2022
PQ634932.1	B1	USA	2022
PQ634945.1	B1	USA	2022
PQ634952.1	B1	USA	2022
PP315926.1	B1	China	2023
EU857574.1	B2	USA	1982
EU857577.1	B2	USA	1983
KC562244.1	B2	USA	1983
EU857576.1	B2	USA	1984
EU857606.1	B2	USA	1985
EU857607.1	B2	USA	1985
EU857593.1	B2	USA	1989
EU857601.1	B2	USA	1989
EU857602.1	B2	USA	1989
EU857580.1	B2	USA	1990
EU857579.1	B2	USA	1991
EU857596.1	B2	USA	1991
EU857597.1	B2	USA	1991
EU857598.1	B2	USA	1991
EU857599.1	B2	USA	1991
EU857600.1	B2	USA	1991
EU857588.1	B2	USA	1992
EU857591.1	B2	USA	1992
EU857589.1	B2	USA	1993
FJ168778.1	B2	Netherlands	1994
EU857587.1	B2	USA	1994
EU857582.1	B2	USA	1995
KC562237.1	B2	USA	1995
EU857585.1	B2	USA	1996
EU857586.1	B2	USA	1996
KC562227.1	B2	USA	1996
EU857575.1	B2	USA	1997
KC562228.1	B2	USA	1997
EU857595.1	B2	USA	1998
JN184402.1	B2	USA	1999
OL794390.1	B2	Netherlands	2001
EU857594.1	B2	USA	2001
KF530155.1	B2	Australia	2003
KF530176.1	B2	Australia	2003
JQ413403.1	B2	USA	2003
KC562231.1	B2	Australia	2004
KF530178.1	B2	Australia	2004
KC588904.1	B2	Italy	2004
AB618735.1	B2	Japan	2004
AB618737.1	B2	Japan	2005
OL794392.1	B2	Netherlands	2005
OL794445.1	B2	Netherlands	2005
MN488657.1	B2	Netherlands	2006
OL794376.1	B2	Netherlands	2006
OL794379.1	B2	Netherlands	2006
OL794381.1	B2	Netherlands	2006
OL794385.1	B2	Netherlands	2006
OL794393.1	B2	Netherlands	2006
OL794434.1	B2	Netherlands	2006
OL794457.1	B2	Netherlands	2006
MN488659.1	B2	Netherlands	2007
MN488660.1	B2	Netherlands	2007
MN488661.1	B2	Netherlands	2007
OL794410.1	B2	Netherlands	2007
OL794458.1	B2	Netherlands	2007
AB618749.1	B2	Japan	2008
AB693954.1	B2	Japan	2008
AB693956.1	B2	Japan	2008
MN488662.1	B2	Netherlands	2008
MN488663.1	B2	Netherlands	2008
HM197719.1	B2	Rwanda	2008
AB618756.1	B2	Japan	2009
OL794448.1	B2	Netherlands	2009
KJ627432.1	B2	Peru	2009
MG431250.1	B2	Brazil	2010
AB618758.1	B2	Japan	2010
AB618760.1	B2	Japan	2010
AB618764.1	B2	Japan	2010
KJ627400.1	B2	Peru	2010
MT107174.1	B2	China	2011
KU375612.1	B2	Croatia	2011
KU375613.1	B2	Croatia	2011
KC731518.1	B2	India	2011
KC731521.1	B2	India	2011
MK177087.1	B2	Nepal	2011
MK177091.1	B2	Nepal	2011
MK177096.1	B2	Nepal	2011
MK177101.1	B2	Nepal	2011
MK177102.1	B2	Nepal	2011
MK177103.1	B2	Nepal	2011
MK177105.1	B2	Nepal	2011
OL794470.1	B2	Netherlands	2011
MT253749.1	B2	China	2012
KU375614.1	B2	Croatia	2012
KU375615.1	B2	Croatia	2012
MK588637.1	B2	Kenya	2012
MK177093.1	B2	Nepal	2012
MK177097.1	B2	Nepal	2012
OL794415.1	B2	Netherlands	2012
OL794427.1	B2	Netherlands	2012
OL794438.1	B2	Netherlands	2012
OP904053.1	B2	Australia	2013
OP904060.1	B2	Australia	2013
OP904064.1	B2	Australia	2013
OP904065.1	B2	Australia	2013
OP904066.1	B2	Australia	2013
OP904111.1	B2	Australia	2013
MT253752.1	B2	China	2013
LC337721.1	B2	Japan	2013
LC337722.1	B2	Japan	2013
LC337723.1	B2	Japan	2013
LC337725.1	B2	Japan	2013
LC337727.1	B2	Japan	2013
LC337728.1	B2	Japan	2013
LC337729.1	B2	Japan	2013
LC337730.1	B2	Japan	2013
MK177090.1	B2	Nepal	2013
MK177092.1	B2	Nepal	2013
MK177094.1	B2	Nepal	2013
MK177099.1	B2	Nepal	2013
MK177100.1	B2	Nepal	2013
OL794400.1	B2	Netherlands	2013
OL794439.1	B2	Netherlands	2013
MT253753.1	B2	China	2014
MT253754.1	B2	China	2014
MT253756.1	B2	China	2014
MZ221203.1	B2	China	2014
MZ504964.1	B2	China	2014
LC337735.1	B2	Japan	2014
LC337736.1	B2	Japan	2014
LC337738.1	B2	Japan	2014
LC337740.1	B2	Japan	2014
OL794365.1	B2	Netherlands	2014
MH828685.1	B2	VietNam	2014
MT253758.1	B2	China	2015
MT253759.1	B2	China	2015
MZ504966.1	B2	China	2015
OL794402.1	B2	Netherlands	2015
OL794441.1	B2	Netherlands	2015
OL794453.1	B2	Netherlands	2015
KY967366.1	B2	USA	2015
OP904042.1	B2	Australia	2016
OP904047.1	B2	Australia	2016
OP904067.1	B2	Australia	2016
OP904068.1	B2	Australia	2016
OP904105.1	B2	Australia	2016
OP904139.1	B2	Australia	2016
MT253766.1	B2	China	2016
LC337741.1	B2	Japan	2016
LC337742.1	B2	Japan	2016
LC337744.1	B2	Japan	2016
LC337745.1	B2	Japan	2016
LC337746.1	B2	Japan	2016
LC337748.1	B2	Japan	2016
LC337751.1	B2	Japan	2016
LC337752.1	B2	Japan	2016
LC337753.1	B2	Japan	2016
LC337755.1	B2	Japan	2016
OL794377.1	B2	Netherlands	2016
OL794380.1	B2	Netherlands	2016
OP904050.1	B2	Australia	2017
OP904057.1	B2	Australia	2017
OP904078.1	B2	Australia	2017
OP904084.1	B2	Australia	2017
OP904087.1	B2	Australia	2017
OP904088.1	B2	Australia	2017
OP904093.1	B2	Australia	2017
OP904101.1	B2	Australia	2017
OP904103.1	B2	Australia	2017
OL794387.1	B2	Netherlands	2017
OL794466.1	B2	Netherlands	2017
OL794475.1	B2	Netherlands	2017
OL794483.1	B2	Netherlands	2017
OP904114.1	B2	Australia	2018
OP904117.1	B2	Australia	2018
OP904118.1	B2	Australia	2018
OP904130.1	B2	Australia	2018
OP904136.1	B2	Australia	2018
OP904137.1	B2	Australia	2018
LC671557.1	B2	Japan	2018
OL794405.1	B2	Netherlands	2018
OL794432.1	B2	Netherlands	2018
OL794476.1	B2	Netherlands	2018
OP904002.1	B2	Australia	2019
OP904004.1	B2	Australia	2019
OP904009.1	B2	Australia	2019
OP904011.1	B2	Australia	2019
OP904014.1	B2	Australia	2019
OP904016.1	B2	Australia	2019
OP904017.1	B2	Australia	2019
OP904018.1	B2	Australia	2019
OP904024.1	B2	Australia	2019
OP904026.1	B2	Australia	2019
OP904034.1	B2	Australia	2019
OP904140.1	B2	Australia	2019
OP904141.1	B2	Australia	2019
OP904143.1	B2	Australia	2019
OP904144.1	B2	Australia	2019
OP904148.1	B2	Australia	2019
OP904153.1	B2	Australia	2019
OP904154.1	B2	Australia	2019
OP904177.1	B2	Australia	2019
OP904178.1	B2	Australia	2019
OL794368.1	B2	Netherlands	2019
MT118688.1	B2	USA	2019
MT118689.1	B2	USA	2019
MT118695.1	B2	USA	2019
MT118703.1	B2	USA	2019
MT118717.1	B2	USA	2019
PP947554.1	B2	USA	2019
PP947561.1	B2	USA	2019
PP947566.1	B2	USA	2019
PP947576.1	B2	USA	2019
PP947578.1	B2	USA	2019
PP947580.1	B2	USA	2019
PP947582.1	B2	USA	2019
PP947587.1	B2	USA	2019
PP947604.1	B2	USA	2019
PP947617.1	B2	USA	2019
PP947626.1	B2	USA	2019
PP947637.1	B2	USA	2019
PP947640.1	B2	USA	2019
PP947658.1	B2	USA	2019
PP947670.1	B2	USA	2019
PP947682.1	B2	USA	2019
PP947686.1	B2	USA	2019
PP947702.1	B2	USA	2019
PP947703.1	B2	USA	2019
PQ634916.1	B2	USA	2019
PQ634934.1	B2	USA	2019
PQ634942.1	B2	USA	2019
MW221994.1	B2	Australia	2020
OM262418.1	B2	China	2020
OR883664.1	B2	China	2020
OR883665.1	B2	China	2020
OR883666.1	B2	China	2020
OR883667.1	B2	China	2020
OR883668.1	B2	China	2020
OR883669.1	B2	China	2020
OR883671.1	B2	China	2020
PP947565.1	B2	USA	2020
PP947579.1	B2	USA	2020
PP947592.1	B2	USA	2020
PP947601.1	B2	USA	2020
PP947608.1	B2	USA	2020
PP947614.1	B2	USA	2020
PP947629.1	B2	USA	2020
PP947672.1	B2	USA	2020
PP947680.1	B2	USA	2020
PP947690.1	B2	USA	2020
PP947691.1	B2	USA	2020
PQ634882.1	B2	USA	2020
PQ634892.1	B2	USA	2020
PQ634899.1	B2	USA	2020
PQ634902.1	B2	USA	2020
PQ634907.1	B2	USA	2020
PQ634910.1	B2	USA	2020
PQ634911.1	B2	USA	2020
PQ634959.1	B2	USA	2020
PQ634919.1	B2	USA	2021
PQ634939.1	B2	USA	2021
OY757582.1	B2	Australia	2022
LC817386.1	B2	Japan	2022
PP947639.1	B2	USA	2022
PQ287511.1	B2	USA	2022
PQ634936.1	B2	USA	2022
PQ634940.1	B2	USA	2022
PQ634953.1	B2	USA	2022
PQ634961.1	B2	USA	2022
PV052133.1	B2	USA	2022
PV052136.1	B2	USA	2022
LC817385.1	B2	Japan	2023
PV052137.1	B2	USA	2023
PV052141.1	B2	USA	2023
PV052142.1	B2	USA	2023
PV052152.1	B2	USA	2023
PV052154.1	B2	USA	2023
PV052160.1	B2	USA	2023
PV052161.1	B2	USA	2023
PV052165.1	B2	USA	2023
PV052173.1	B2	USA	2023
PV052178.1	B2	USA	2023
PV052185.1	B2	USA	2023
PV052193.1	B2	USA	2023
PV052210.1	B2	USA	2023
PV052211.1	B2	USA	2023
PV052213.1	B2	USA	2023
PV052216.1	B2	USA	2023
PV052218.1	B2	USA	2023
PV052222.1	B2	USA	2023
PV052147.1	B2	USA	2024
PV052149.1	B2	USA	2024
PV052177.1	B2	USA	2024
PV052181.1	B2	USA	2024
PV052199.1	B2	USA	2024
PV052224.1	B2	USA	2024
PV052226.1	B2	USA	2024
PV052231.1	B2	USA	2024

## Sheet: Table_S3
Table S3. Parameter settings for the BMCMC analyses.
	Cluster	Substitution Models	Ganma shape	Proportion invariant	Clock Models	Demographic Models	Chain Length	Log Every
Time-scaled tree Evolutionary rate	Total HMPV-B	TrN + I + G	0.936	0.473	Relaxed Clock Exponential	Coalescent Constant	300000000	1000
	Total HMPV-B	GTR + I + G	0.925	0.481	Relaxed Clock Exponential	Bayesian Skyline	500000000	1000
Bayesian skyline plot	B1	HKY + I + G	0.707	0.487	Relaxed Clock Log Normal	Bayesian Skyline	500000000	1000
	B2	HKY + I + G	0.824	0.493	Random Local Clock	Bayesian Skyline	600000000	1000
							(

## Sheet: Table_S4
Table S4. Pairwise sequence identity of HMPV-B F proteins compared to the HMPV-A reference strain
site	start (codon number)	end (codon number)	policy	target	min (%)	max (%)	mean (%)	median (%)
overall	-	-	overlap	B1	86.8	100	95.6	96
overall	-	-	overlap	B2	88.2	100	95.7	95.9
site Ø	54	65	overlap	B1	94.9	97.4	96.7	97.4
site Ø	54	65	overlap	B2	94.9	97.4	96.7	97.4
site Ø	170	183	overlap	B1	93.1	98.7	95.1	94.6
site Ø	170	183	overlap	B2	94.4	100	96.3	95.8
site Ø merged	multiple	multiple	overlap	B1	93.1	98.7	95.8	95.9
site Ø merged	multiple	multiple	overlap	B2	94.4	100	96.5	96.2
site I	23	31	overlap	B1	94.9	97.4	96.9	97.4
site I	23	31	overlap	B2	94.9	97.4	96.9	97.4
site I	282	284	overlap	B1	93.2	98.7	94.6	94.1
site I	282	284	overlap	B2	93.2	98.7	94.6	94.1
site I merged	multiple	multiple	overlap	B1	93.2	98.7	95.3	94.8
site I merged	multiple	multiple	overlap	B2	93.2	98.7	95.3	94.8
site II	233	238	overlap	B1	93.5	98.7	96.9	97.2
site II	233	238	overlap	B2	93.5	100	97.3	97.4
site III	277	281	overlap	B1	93.2	98.7	94.8	94.7
site III	277	281	overlap	B2	93.2	98.7	94.8	94.7
site IV	395	405	overlap	B1	94.6	100	98.2	98.6
site IV	395	405	overlap	B2	94.6	97.4	96	95.9
site V	136	156	overlap	B1	93.1	97.3	94.9	95.2
site V	136	156	overlap	B2	94.4	97.3	95.8	95.9

## Sheet: Table_S5
Table S5. Site-specific amino acid variation frequencies and dominant residues within neutralizing antibody binding sites
Site	Position	Sublineage	Consensus (amino acid)	Conservation	Detailed Variations (amino acid:count)
Site Ø	54	B1	D	1	None
		B2	D	1	None
	55	B1	V	1	None
		B2	V	1	None
	56	B1	E	1	None
		B2	E	1	None
	57	B1	N	1	None
		B2	N	1	None
	58	B1	L	1	None
		B2	L	1	None
	59	B1	T	1	None
		B2	T	1	None
	60	B1	C	1	None
		B2	C	1	None
	61	B1	T	1	None
		B2	T	0.9861	A:1, I:1, N:1, S:1
	62	B1	D	1	None
		B2	D	1	None
	63	B1	G	1	None
		B2	G	1	None
	64	B1	P	0.9953	H:1
		B2	P	1	None
	65	B1	S	1	None
		B2	S	1	None
	170	B1	S	1	None
		B2	S	1	None
	171	B1	K	1	None
		B2	K	0.9965	R:1
	172	B1	N	0.9953	T:1
		B2	N	1	None
	173	B1	L	1	None
		B2	L	1	None
	174	B1	T	1	None
		B2	T	1	None
	175	B1	S	0.9906	N:1, G:1
		B2	S	0.9931	N:1, G:1
	176	B1	A	0.9953	T:1
		B2	A	0.9965	V:1
	177	B1	I	1	None
		B2	I	1	None
	178	B1	N	1	None
		B2	N	1	None
	179	B1	R	0.9528	K:9, T:1
		B2	K	0.9444	R:16
	180	B1	N	0.9953	D:1
		B2	N	1	None
	181	B1	K	1	None
		B2	K	1	None
	182	B1	C	1	None
		B2	C	1	None
	183	B1	D	1	None
		B2	D	1	None
Site I	23	B1	Y	1	None
		B2	Y	1	None
	24	B1	L	0.9953	S:1
		B2	L	1	None
	25	B1	E	1	None
		B2	E	1	None
	26	B1	E	0.9953	K:1
		B2	E	1	None
	27	B1	S	1	None
		B2	S	1	None
	28	B1	C	1	None
		B2	C	1	None
	29	B1	S	1	None
		B2	S	1	None
	30	B1	T	1	None
		B2	T	1	None
	31	B1	I	0.9953	V:1
		B2	I	1	None
	282	B1	P	1	None
		B2	P	1	None
	283	B1	C	1	None
		B2	C	1	None
	284	B1	W	1	None
		B2	W	1	None
Site II	233	B1	Y	1	None
		B2	Y	0.9965	H:1
	234	B1	M	1	None
		B2	M	1	None
	235	B1	P	1	None
		B2	P	1	None
	236	B1	T	1	None
		B2	T	1	None
	237	B1	S	1	None
		B2	S	1	None
	238	B1	A	1	None
		B2	A	1	None
Site III	277	B1	G	1	None
		B2	G	1	None
	278	B1	V	1	None
		B2	V	1	None
	279	B1	I	1	None
		B2	I	0.9965	K:1
	280	B1	D	0.9953	G:1
		B2	N	0.7986	D:58
	281	B1	T	1	None
		B2	T	1	None
Site IV	395	B1	N	1	None
		B2	N	1	None
	396	B1	R	0.9953	W:1
		B2	Q	0.7951	R:59
	397	B1	V	1	None
		B2	V	1	None
	398	B1	G	1	None
		B2	G	1	None
	399	B1	I	1	None
		B2	I	1	None
	400	B1	I	1	None
		B2	I	1	None
	401	B1	K	0.9953	N:1
		B2	K	1	None
	402	B1	Q	1	None
		B2	Q	1	None
	403	B1	L	1	None
		B2	L	1	None
	404	B1	P	1	None
		B2	P	1	None
	405	B1	K	0.9953	R:1
		B2	K	1	None
Site V	136	B1	A	1	None
		B2	A	1	None
	137	B1	I	1	None
		B2	I	1	None
	138	B1	K	1	None
		B2	K	1	None
	139	B1	G	1	None
		B2	G	1	None
	140	B1	A	1	None
		B2	A	1	None
	141	B1	L	1	None
		B2	L	1	None
	142	B1	K	0.9906	E:1, R:1
		B2	K	0.941	R:17
	143	B1	Q	0.9953	K:1
		B2	T	0.934	K:18, Q:1
	144	B1	T	1	None
		B2	T	1	None
	145	B1	N	1	None
		B2	N	1	None
	146	B1	E	1	None
		B2	E	1	None
	147	B1	A	1	None
		B2	A	1	None
	148	B1	V	1	None
		B2	V	1	None
	149	B1	S	1	None
		B2	S	1	None
	150	B1	T	1	None
		B2	T	1	None
	151	B1	L	1	None
		B2	L	1	None
	152	B1	G	1	None
		B2	G	1	None
	153	B1	N	1	None
		B2	N	1	None
	154	B1	G	1	None
		B2	G	1	None
	155	B1	V	1	None
		B2	V	1	None
	156	B1	R	1	None
		B2	R	1	None

## Sheet: Table_S6
Table S6. Predicted conformational B-cell epitopes on the HMPV-B F protein.
Sublineage	Strain	Collection year	Chain	Residue
B1	EU857572.1	1987	chain A	61, 62, 131, 139, 142, 143, 146, 178, 183, 185, 294, 296, 298, 352, 353,
				386, 387, 395, 397, 399, 401, 402, 405, 433, 437, 440, 449, 485
			chain B	62, 131, 133, 142, 143, 144, 146, 178, 179, 180, 181, 183, 185, 186, 294
				296, 298, 352, 353, 386, 395, 397, 401, 402, 405, 413, 414, 437, 449
			chain C	62, 131, 133, 139, 142, 143, 144, 146, 178, 179, 183, 233, 294, 296, 298
				352, 353, 386, 387, 395, 397, 401, 402, 405, 413, 414, 433, 437, 449
B1	PQ634879.1	2022	chain A	61, 62, 64, 131, 133, 139, 142, 143, 144, 146, 178, 179, 181, 183, 185, 386, 387, 395, 396,
				397, 398, 399, 401, 402, 405, 413, 414, 422, 431, 433, 437, 485, 486, 487, 488, 489, 491
			chain B	61, 62, 64, 131, 133, 142, 143, 144, 146, 178, 179, 180, 181, 183, 185,
				186, 294, 297, 298, 386, 387, 395, 397, 398, 399, 401, 402, 405, 413, 433, 437
			chain C	61, 62, 131, 133, 139, 142, 143, 144, 146, 178, 179, 181, 183, 185, 186,
				233, 294, 297, 299, 386, 387, 395, 397, 398, 399, 401, 405, 413, 431, 433, 437
B2	EU857574.1	1982	chain A	61, 62, 131, 133, 139, 142, 143, 144, 146, 179, 183, 186, 233, 296,
				387, 395, 396, 397, 399, 401, 402, 405, 413, 433, 445, 449, 485, 486
			chain B	61, 62, 64, 131, 133, 142, 144, 146, 178, 179, 181, 183, 186, 294,
				296, 386, 387, 395, 396, 397, 399, 401, 402, 405, 413, 433, 445
			chain C	61, 62, 131, 133, 139, 142, 143, 144, 146, 152, 178, 183, 184, 185, 186,
				233, 294, 296, 386, 387, 395, 396, 397, 399, 401, 402, 405, 413, 433, 449
B2	PV052149.1	2024	chain A	61, 62, 63, 64, 131, 139, 142, 143, 146, 178, 179, 183, 185, 186, 296,
				386, 395, 396, 397, 398, 399, 401, 402, 405, 413, 414, 422, 433, 485
			chain B	61, 62, 63, 64, 131, 133, 139, 142, 143, 144, 146, 178, 183, 185, 186, 233, 294,
				296, 385, 386, 395, 396, 397, 398, 401, 402, 405, 413, 414, 422, 433, 447
			chain C	61, 62, 63, 64, 131, 139, 142, 143, 146, 178, 180, 183, 185, 186, 233, 294, 296, 385,
				386, 387, 395, 396, 397, 398, 399, 401, 402, 405, 413, 414, 422, 429, 433, 447, 449
